# Supplementary material for: A Novel Ultrasonic Fatigue Test and Application in Bending Fatigue of TC4 Titanium Alloy
Source: Materials (Basel). 2022 Dec 20;16(1):5. doi: 10.3390/ma16010005 (PMC9821665; doi:10.3390/ma16010005)
Supplement: Supplementary file 1 [file materials-16-00005-s001.zip]

Archive with 1 entries (1 files):
- materials-2065182-supplementary.pdf
